# Supplementary material for: Non-contrast computed tomography characteristics in a large cohort of cystinuria patients
Source: World J Urol. 2020 Nov 9;39(7):2753–7. doi: 10.1007/s00345-020-03509-0 (PMC8332560; doi:10.1007/s00345-020-03509-0)
Supplement: Supplementary file 1 — Supplementary file1 (xlsx 57 KB) [file 345_2020_3509_MOESM1_ESM.xlsx]

## Sheet: Worksheet 1
Identifier	Age	Gender	Genetics	Raised Urinary Cystine	Cystinuria stone anal.	Energy (kV)	Axial slice size (mm)	No of stones	Radiologist A max diameter	Radiologist B max diameter	MeanMaxDiameter	Radiologist A meanHU	Radiologist B mean HU	MeanMeanHU
1	40	0	SLC3A1	1	0	120	3	1	11.5	12	11.75	515	629	572
2	43	0	SLC3A1	1	0	120	5	3	10.8	13	11.9	108	128	118
3	52	1	SLC3A1	1	0	120	5	1	4	2	3	132	123	127.5
4	26	1	SLC3A1	1	0	120	2	1	4.2	3	3.6	234	261	247.5
5	48	1	SLC3A1	1	0	120	5	1	3.7	5	4.35	269	269	269
6	35	1	SLC3A1	1	0	120	2	4	4	8	6	332	324	328
7	50	1		1	0	120	3	2	5.2	5	5.1	363	370	366.5
8	42	1	SLC3A1	1	0	120	1.5	3	4.3	4	4.15	479	278	378.5
9	63	1	SLC7A9 het	1	0	120	1	4	8.2	6	7.1	400	492	446
10	45	1	SLC3A1	1	0	120	5	1	19.1	19	19.05	391	547	469
11	72	1	SLC3A1	1	0	120	3	4	13.8	14	13.9	463	494	478.5
12	54	0	SLC3A1	1	0	120	2	2	8.8	7	7.9	499	468	483.5
13	28	0	SLC7A9 het	1	0	110	0.75	4	3.1	3	3.05	543	437	490
14	45	1	SLC7A9 het	1	0	120	3	10	23.7	22	22.85	490	491	490.5
15	35	1	SLC3A1	1	0	120	2.5	9	22.5	23	22.75	499	485	492
16	70	0	SLC7A9	1	0	120	2	2	3.3	4	3.65	596	459	527.5
17	28	1	SLC3A1	1	0	100	2	1	35.5	33	34.25	549	516	532.5
18	26	1	SLC3A1	1	0	120	2	4	7.2	9	8.1	592	484	538
19	28	0	SLC7A9	1	0	100	0.625	2	14.9	14	14.45	544	561	552.5
20	66	1	SLC3A1	1	0	120	3	5	19.1	20	19.55	570	539	554.5
21	26	1	SLC3A1	1	0	120	2	2	11.1	10	10.55	566	549	557.5
22	31	1	SLC7A9	1	0	120	1.5	5	9.9	9	9.45	665	462	563.5
23	58	1	SLC3A1	1	0	120	2	2	7	5	6	570	565	567.5
24	50	1	SLC7A9	1	0	120	2	7	10.9	10	10.45	579	560	569.5
25	48	1	SLC3A1	1	0	120	3	5	11.2	10	10.6	581	567	574
26	25	1	SLC3A1	1	0	120	1	3	28	28	28	536	626	581
27	41	0	SLC3A1	1	0	120	2	2	42.7	41	41.85	722	445	583.5
28	50	0	SLC3A1 + SLC7A9 UV	1	0	120	1	3	16.4	15	15.7	630	576	603
29	50	1	SLC3A1	1	0	100	2	1	8.5	9	8.75	632	582	607
30	33	1	SLC7A9	1	0	120	1	2	10	12	11	653	582	617.5
31	58	0	SLC3A1	1	0	120	3	3	38	35	36.5	638	609	623.5
32	37	1	SLC7A9 het	1	0	120	2	2	6.8	7	6.9	633	632	632.5
33	43	0	SLC3A1	1	0	120	3	6	12.3	11	11.65	672	594	633
34	33	0	SLC3A1	1	0	120	2.5	2	9.8	9	9.4	660	609	634.5
35	34	0	SLC3A1	1	0	120	3	3	13.4	14	13.7	654	625	639.5
36	35	0	SLC7A9	1	0	120	1.5	1	4.1	4	4.05	778	510	644
37	37	1	SLC3A1	1	0	120	2	3	17.8	17	17.4	652	647	649.5
38	53	1	SLC3A1	1	0	120	2	3	12.3	13	12.65	692	612	652
39	59	1	SLC3A1	1	0	120	2	6	19	19	19	627	681	654
40	37	1	SLC7A9	1	0	120	2	2	11.5	12	11.75	726	586	656
41	18	1	SLC7A9	1	0	120	2	4	17	20	18.5	654	662	658
42	54	0	SLC3A1	1	0	120	2	2	17	17	17	711	610	660.5
43	34	0	SLC3A1	1	0	120	1	10	25	24	24.5	680	644	662
44	80	1	SLC3A1	1	0	120	2	4	15	24	19.5	678	647	662.5
45	61	1	SLC3A1	1	0	120	1	2	20	20	20	640	692	666
46	42	0	SLC7A9	1	0	120	2.5	5	27.2	31	29.1	725	632	678.5
47	30	1	SLC7A9	1	0	120	5	10	31.3	31	31.15	704	672	688
48	65	1	SLC7A9	1	0	120	2	8	24	10	17	671	738	704.5
49	20	0	SLC3A1	1	0	120	2	10	22.6	26	24.3	712	705	708.5
50	58	1	SLC3A1	1	0	120	0.625	3	19.1	19	19.05	759	659	709
51	30	0	SLC3A1	1	0	120	2.5	3	9.7	11	10.35	729	690	709.5
52	28	1	SLC7A9	1	0	120	1	3	54.2	57	55.6	714	722	718
53	38	0	SLC7A9	1	0	120	2	5	21.5	21	21.25	741	718	729.5
54	53	1	SLC3A1	0	0	120	2	3	11.9	13	12.45	768	732	750
55	43	0		1	0	120	3	10	56.6	70	63.3	764	765	764.5
56	62	1	SLC7A9 het	1	0	120	2	2	14.3	15	14.65	790	744	767
57	59	0	SLC3A1	1	0	120	2	6	24.8	25	24.9	767	769	768
58	55	1	SLC3A1	1	0	100	0.625	1	19.8	21	20.4	803	756	779.5
59	37	0		1	0	120	0.625	2	45.4	50	47.7	766	807	786.5
60	32	1	SLC3A1	1	0	120	1	10	13.3	15	14.15	1032	817	924.5
61	53	0	SLC3A1	1	0	100	1	12	56	57	56.5	1042	1169	1105.5
62	33	0		1	0.6	120	1.25	3	38	39	38.5	594	609	601.5
63	51	0	SLC7A9	1	70%	120	3	5	12.7	11	11.85	469	471	470
64	35	0		1	0.8	120	2	1	24.2	32	28.1	772	756	764
65	45	0	SLC3A1	1	0.91		2	2	9.1	9	9.05	605	669	637
66	53	1	SLC3A1	1	0.92	120	3	2	14.2	12	13.1	582	640	611
67	29	0	SLC3A1	1	0.93	120	2	4	11.5	12	11.75	429	491	460
68	54	1	SLC3A1	1	0.93	120	2	5	45.7	46	45.85	734	771	752.5
69	71	1	SLC3A1	1	0.96	120	3	3	9.4	6	7.7	637	534	585.5
70	36	1	SLC3A1	1	0.97	120	2	4	17.4	17	17.2	628	587	607.5
71	23	0	SLC7A9	1	0.98	120	0.625	8	9.8	7	8.4	536	412	474
72	75	1	SLC3A1	1	0.98	120	2	3	40.2	42	41.1	594	610	602
73	21	0	SLC3A1	1	99%	120	3.75	10	47.8	44	45.9	795	692	743.5
74	39	1	SLC7A9 het	1	0.99	120	2	5	21.2	20	20.6	765	757	761
75	25	1	SLC3A1	1	1	120	3	1	5	4	4.5	270	281	275.5
76	31	1	SLC3A1	1	1	120	5	6	4.6	7	5.8	518	191	354.5
77	31	0	SLC3A1	1	100%	120	2	3	4.8	4	4.4	397	413	405
78	38	0	SLC7A9	1	1	120	2	5	9.7	9	9.35	490	413	451.5
79	20	0	SLC3A1	1	100%	120	2.5	2	6.4	6	6.2	480	480	480
80	38	0	SLC7A9 het	1	1	100	2	5	5.6	5	5.3	498	470	484
81	30	1	SLC3A1	1	1	120	1.5	3	8.8	7	7.9	555	523	539
82	33	0	SLC3A1	1	100%	120	5	2	28.6	28	28.3	566	529	547.5
83	46	0	SLC3A1	1	100%	120	2	9	39.8	25	32.4	513	585	549
84	36	0	SLC3A1	1	1	120	2	4	11.1	13	12.05	607	496	551.5
85	34	1	SLC3A1	1	100%	120	1	5	9.4	8	8.7	450	764	607
86	74	1	SLC3A1	1	1	120	2	>10	19	19	19	603	675	639
87	46	0	SLC3A1	1	100%	120	5	7	38	40	39	736	594	665
88	37	1	SLC3A1	1	1	120	3	10	56.9	60	58.45	654	678	666
89	42	1	SLC7A9	1	100%	120	2.5	3	16.5	15	15.75	711	646	678.5
90	30	0	SLC3A1	1	100%	120	2	>10	13	12	12.5	712	652	682
91	55	0	SLC7A9	1	1	120	3	1	20.6	22	21.3	671	704	687.5
92	47	1	SLC3A1	1	100%	120	2.5	3	13	12	12.5	692	694	693
93	25	1	SLC3A1	1	100%	120	1	10	29.3	39	34.15	691	717	704
94	64	1	SLC3A1	1	1	120	2	2	36.6	52	44.3	714	701	707.5
95	35	1	SLC7A9	1	100%	120	1	8	26.3	36	31.15	812	606	709
96	31	0	SLC3A1	1	1	120	2	6	26	34	30	691	755	723
97	65	0	SLC3A1	1	100%	120	2	3	31.9	33	32.45	744	721	732.5
98	21	1	SLC3A1	1	1	120	1.25	3	31.2	31	31.1	758	709	733.5
99	38	1	SLC3A1	1	100%	100	2	5	10.3	16	13.15	743	730	736.5
100	29	1	SLC3A1	1	1	100	2	4	35	34	34.5	720	790	755
101	54	1	SLC7A9 het	1	1	120	3	2	22.9	23	22.95	781	730	755.5
102	27	0	SLC3A1	1	100%	120	1	3	28.5	29	28.75	851	858	854.5
103	57	1		1	+++cystine ++ phosphate	120	2	>5	19	18	18.5	777	705	741
104	66	0	SLC3A1	1	+++cystine +++ phosphate	100	2	10	6.6	8	7.3	1333	502	917.5
105	45	0	SLC3A1	1	+cystine, trace phosphate	120	2	2	13.4	14	13.7	609	601	605
106	34	0	SLC3A1	1	89% and 12%	120	2	>10	30	27	28.5	562	481	521.5
107	56	1	SLC7A9	1	CaP stone, trace cystine 16/11/18	120	5	7	17.2	16	16.6	626	640	633
